# Supplementary material for: A Hypothesis for Using Pathway Genetic Load Analysis for Understanding Complex Outcomes in Bilirubin Encephalopathy
Source: Front Neurosci. 2016 Aug 18;10:376. doi: 10.3389/fnins.2016.00376 (PMC4988977; doi:10.3389/fnins.2016.00376)
Supplement: Supplementary Table 1 — Tier 1: Known genetic risk factors for increased hyperbilirubinemia. This list represents the classical list of genes associated with hyperbilirubinemia, jaundice and kernicterus. A reference for each gene is listed in the final column. [file Table1.xlsx]

## Sheet: Sheet1
Supplemental Table 1
Tier 1 Genes
Entrez ID	Gene Symbol	Gene Name	Reference
286	ANK1	ankyrin 1, erythrocytic	Watchko and Lin 2012
644	BLVRA	biliverdin reductase A	Watchko and Lin 2012 / Watchko and Lin 2010
2038	EPB42	erythrocyte membrane protein band 4.2	Watchko and Lin 2012
2539	G6PD	glucose-6-phosphate dehydrogenase	Watchko and Lin 2012 / Watchko and Lin 2010
2938	GSTA1	glutathione S-transferase alpha 1	Watchko and Lin 2012
2939	GSTA2	glutathione S-transferase alpha 2	Watchko and Lin 2012
221357	GSTA5	glutathione S-transferase alpha 5	Watchko and Lin 2012
3162	HMOX1	heme oxygenase (decycling) 1	Watchko and Lin 2012 / Watchko and Lin 2010
3163	HMOX2	heme oxygenase (decycling) 2	Watchko and Lin 2012
5313	PKLR	pyruvate kinase, liver and RBC	Watchko and Lin 2012
6521	SLC4A1	solute carrier family 4, anion exchanger, member 1	Watchko and Lin 2012
10599	SLCO1B1	solute carrier organic anion transporter family, member 1B1	Watchko and Lin 2012 / Watchko and Lin 2010
6708	SPTA1	spectrin, alpha, erythrocytic 1 (elliptocytosis 2)	Watchko and Lin 2012
6710	SPTB	spectrin, beta, erythrocytic	Watchko and Lin 2012
54658	UGT1A1	UDP glucuronosyltransferase 1 family, polypeptide A1	Watchko and Lin 2012 / Watchko and Lin 2010
