# Supplementary material for: A Hypothesis for Using Pathway Genetic Load Analysis for Understanding Complex Outcomes in Bilirubin Encephalopathy
Source: Front Neurosci. 2016 Aug 18;10:376. doi: 10.3389/fnins.2016.00376 (PMC4988977; doi:10.3389/fnins.2016.00376)
Supplement: Supplementary Table 2 — Tier 2: In vitro—genetic responses to bilirubin in neuronal and glial cell cultures. This list represents the genes reported to be affected in either expression level or protein response in cultured cells exposed. Cell types include human neuronal (SH-SY5Y cells), primary rat astrocytes, primary rat oligodendrocytes and primary rat microglia. A reference for each gene is listed in the final column. [file Table2.xlsx]

## Sheet: Sheet1
	Supplemental Table 2
	Tier 2 Genes (in vitro)
Entrez ID	Gene Symbol	Gene Name	Reference
16	AARS	alanyl-tRNA synthetase	Calligaris 2009
9619	ABCG1	ATP-binding cassette, sub-family G (WHITE), member 1	Calligaris 2009
37	ACADVL	acyl-Coenzyme A dehydrogenase, very long chain	Calligaris 2009
2181	ACSL3	acyl-CoA synthetase long-chain family member 3	Calligaris 2009
8227	AKAP17A	A-kinase anchoring protein 17A	Calligaris 2009
378	ARF4	ADP-ribosylation factor 4	Calligaris 2009
26286	ARFGAP3	ADP-ribosylation factor GTPase activating protein 3	Calligaris 2009
23647	ARFIP2	ADP-ribosylation factor interacting protein 2	Calligaris 2009
9181	ARHGEF2	Rho/Rac guanine nucleotide exchange factor (GEF) 2	Calligaris 2009
400	ARL1	ADP-ribosylation factor-like 1	Calligaris 2009
51309	ARMCX1	armadillo repeat containing, X-linked 1	Calligaris 2009
51566	ARMCX3	armadillo repeat containing, X-linked 3	Calligaris 2009
435	ASL	argininosuccinate lyase	Calligaris 2009
440	ASNS	asparagine synthetase	Calligaris 2009
467	ATF3	activating transcription factor 3	Calligaris 2009
468	ATF4	activating transcription factor 4 (tax-responsive enhancer element B67); activating transcription factor 4C	Calligaris 2009
22809	ATF5	activating transcription factor 5	Calligaris 2009
22926	ATF6	activating transcription factor 6	Barateiro 2012
23786	BCL2L13	BCL2-like 13 (apoptosis facilitator)	Calligaris 2009
624	BDKRB2	bradykinin receptor B2	Calligaris 2009
10282	BET1	hypothetical protein LOC100128542; blocked early in transport 1 homolog (S. cerevisiae)	Calligaris 2009
637	Bid	BH3 interacting domain death agonist	Vaz 2011
9854	C2CD2L	C2CD2 like	Calligaris 2009
50854	C6orf48	chromosome 6 open reading frame 48; small nucleolar RNA, C/D box 52	Calligaris 2009
796	CALCA	calcitonin-related polypeptide alpha	Calligaris 2009
797	CALCB	calcitonin-related polypeptide beta	Calligaris 2009
10241	CALCOCO2	calcium binding and coiled-coil domain 2	Calligaris 2009
821	CANX	calnexin	Calligaris 2009
823	CAPN1	calpain 1	Barateiro 2012
833	CARS	cysteinyl-tRNA synthetase	Calligaris 2009
835	CASP2	Caspase 2	Barateiro 2012
836	CASP3	Caspase 3	Vaz 2011
841	CASP8	Caspase 8	Vaz 2011
842	CASP9	Caspase 9	Vaz 2011, Barateiro 2012
60494	CCDC81	coiled-coil domain containing 81	Calligaris 2009
9236	CCPG1	cell cycle progression 1	Calligaris 2009
948	CD36	CD36 molecule	Calligaris 2009
11135	CDC42EP1	CDC42 effector protein (Rho GTPase binding) 1	Calligaris 2009
10263	CDK2AP2	cyclin-dependent kinase 2 associated protein 2	Calligaris 2009
1051	CEBPB	CCAAT/enhancer binding protein (C/EBP), beta	Calligaris 2009
1054	CEBPG	CCAAT/enhancer binding protein (C/EBP), gamma	Calligaris 2009
79094	CHAC1	ChaC, cation transport regulator homolog 1 (E. coli)	Calligaris 2009
54480	CHPF2	chondroitin sulfate glucuronyltransferase	Calligaris 2009
54480	CKAP4	cytoskeleton-associated protein 4	Calligaris 2009
64764	CREB3L2	cAMP responsive element binding protein 3-like 2	Calligaris 2009
79174	CRELD2	cysteine-rich with EGF-like domains 2	Calligaris 2009
1390	CREM	cAMP responsive element modulator	Calligaris 2009
1407	CRY1	cryptochrome 1 (photolyase-like)	Calligaris 2009
1491	CTH	cystathionase (cystathionine gamma-lyase)	Calligaris 2009
541578	CXorf40B	chromosome X open reading frame 40A; chromosome X open reading frame 40B	Calligaris 2009
1634	DCN	decorin	Calligaris 2009
1649	DDIT3	DNA-damage-inducible transcript 3	Calligaris 2009
54541	DDIT4	DNA-damage-inducible transcript 4	Calligaris 2009
51009	DERL2	Der1-like domain family, member 2	Calligaris 2009
3300	DNAJB2	DnaJ (Hsp40) homolog, subfamily B, member 2	Calligaris 2009
4189	DNAJB9	DnaJ (Hsp40) homolog, subfamily B, member 9	Calligaris 2009
54431	DNAJC10	DnaJ (Hsp40) homolog, subfamily C, member 10	Calligaris 2009
55840	EAF2	ELL associated factor 2	Calligaris 2009
9427	ECEL1	endothelin converting enzyme-like 1	Calligaris 2009
9695	EDEM1	ER degradation enhancer, mannosidase alpha-like 1	Calligaris 2009
55741	EDEM2	ER degradation enhancer, mannosidase alpha-like 2	Calligaris 2009
10209	EIF1	similar to eukaryotic translation initiation factor 1; eukaryotic translation initiation factor 1	Calligaris 2009
9451	EIF2AK3	eukaryotic translation initiation factor 2-alpha kinase 3	Calligaris 2009
1983	EIF5	eukaryotic translation initiation factor 5	Calligaris 2009
2081	ERN1	endoplasmic reticulum to nucleus signaling 1	Barateiro 2012
56605	ERO1B	endoplasmic reticulum oxidoreductase 1 beta	Calligaris 2009
23197	FAF2	Fas associated factor family member 2	Calligaris 2009
116496	FAM129A	family with sequence similarity 129, member A	Calligaris 2009
131408	FAM131A	family with sequence similarity 131 member A	Calligaris 2009
25854	FAM149A	family with sequence similarity 149 member A	Calligaris 2009
400451	FAM174B	family with sequence similarity 174 member B	Calligaris 2009
55603	FAM46A	family with sequence similarity 46, member A	Calligaris 2009
11153	FICD	FIC domain containing	Calligaris 2009
51303	FKBP11	FK506 binding protein 11, 19 kDa	Calligaris 2009
64778	FNDC3B	fibronectin type III domain containing 3B	Calligaris 2009
23710	GABARAPL1	GABA(A) receptors associated protein like 3 (pseudogene); GABA(A) receptor-associated protein like 1	Calligaris 2009
23766	GABARAPL3	GABA(A) receptors associated protein like 3 (pseudogene); GABA(A) receptor-associated protein like 1	Calligaris 2009
2617	GARS	glycyl-tRNA synthetase	Calligaris 2009
79571	GCC1	GRIP and coiled-coil domain containing 1	Calligaris 2009
2730	GCLM	glutamate-cysteine ligase, modifier subunit	Calligaris 2009
9518	GDF15	growth differentiation factor 15	Calligaris 2009
2673	GFPT1	glutamine-fructose-6-phosphate transaminase 1	Calligaris 2009
2801	GOLGA2	golgi autoantigen, golgin subfamily a, 2	Calligaris 2009
2802	GOLGA3	golgi autoantigen, golgin subfamily a, 3	Calligaris 2009
2804	GOLGB1	golgin B1, golgi integral membrane protein	Calligaris 2009
55204	GOLPH3L	golgi phosphoprotein 3-like	Calligaris 2009
26003	GORASP2	golgi reassembly stacking protein 2, 55kDa	Calligaris 2009
9570	GOSR2	golgi SNAP receptor complex member 2	Calligaris 2009
2805	GOT1	glutamic-oxaloacetic transaminase 1, soluble (aspartate aminotransferase 1)	Calligaris 2009
55890	GPRC5C	G protein-coupled receptor, family C, group 5, member C	Calligaris 2009
54676	GTPBP2	GTP binding protein 2	Calligaris 2009
100507399	HCG8	HLA complex group 8	Calligaris 2009
9709	HERPUD1	homocysteine-inducible, endoplasmic reticulum stress-inducible, ubiquitin-like domain member 1	Calligaris 2009
7184	HSP90B1	heat shock protein 90 beta family member 1	Calligaris 2009 / Barateiro 2012
3309	HSPA5	heat shock protein family A (Hsp70) member 5	Calligaris 2009 / Barateiro 2012
3313	HSPA9	heat shock 70kDa protein 9 (mortalin)	Calligaris 2009
10525	HYOU1	hypoxia up-regulated 1	Calligaris 2009
285148	IAH1	isoamyl acetate-hydrolyzing esterase 1 homolog (S. cerevisiae)	Calligaris 2009
3475	IFRD1	interferon-related developmental regulator 1	Calligaris 2009
3586	IL10	interleukin 10	Fernandes 2007
3553	IL1B	interleukin 1 beta	Fernandes 2004 / Gordo 2006 / Silva 2010
3569	IL6	interleukin 6	Fernandes 2004 / Gordo 2006 / Silva 2010
83729	INHBE	inhibin, beta E	Calligaris 2009
26512	INTS6	integrator complex subunit 6	Calligaris 2009
3665	IRF7	interferon regulatory factor 7	Calligaris 2009
3707	ITPKB	inositol 1,4,5-trisphosphate 3-kinase B	Calligaris 2009
3725	JUN	jun oncogene	Calligaris 2009
3727	JUND	jun D proto-oncogene	Calligaris 2009
3759	KCNJ2	potassium inwardly-rectifying channel, subfamily J, member 2	Calligaris 2009
154881	KCTD7	potassium channel tetramerisation domain containing 7	Calligaris 2009
11015	KDELR3	KDEL (Lys-Asp-Glu-Leu) endoplasmic reticulum protein retention receptor 3	Calligaris 2009
23251	KIAA1024	KIAA1024	Calligaris 2009
1316	KLF6	Kruppel-like factor 6	Calligaris 2009
27074	LAMP3	lysosomal-associated membrane protein 3	Calligaris 2009
55323	LARP6	La ribonucleoprotein domain family, member 6	Calligaris 2009
81606	LBH	limb bud and heart development homolog (mouse)	Calligaris 2009
3964	LGALS8	lectin, galactoside-binding, soluble, 8	Calligaris 2009
54585	LZTFL1	leucine zipper transcription factor-like 1	Calligaris 2009
4097	MAFG	v-maf musculoaponeurotic fibrosarcoma oncogene homolog G (avian)	Calligaris 2009
84061	MAGT1	Magnesium transporter protein 1	Calligaris 2009
7873	MANF	mesencephalic astrocyte derived neurotrophic factor	Calligaris 2009
5594	MAPK1	mitogen-activated protein kinase 1	Fernandes 2006 / Silva 2010
1432	MAPK14	mitogen-activated protein kinase 14	Fernandes 2006 / Silva 2010
5595	MAPK3	mitogen-activated protein kinase 3	Fernandes 2006 / Silva 2010
5599	MAPK8	mitogen-activated protein kinase 8	Fernandes 2006 / Silva 2010 / Vaz 2011
4141	MARS	methionyl-tRNA synthetase	Calligaris 2009
4155	MBP	myelin basic protein	Barateiro 2014
90411	MCFD2	multiple coagulation factor deficiency 2	Calligaris 2009
55784	MCTP2	multiple C2 domains, transmembrane 2	Calligaris 2009
4199	ME1	malic enzyme 1, NADP(+)-dependent, cytosolic	Calligaris 2009
112950	MED8	mediator complex subunit 8	Calligaris 2009
84981	MIR22HG	MIR22 host gene	Calligaris 2009
4313	MMP2	matrix metallopeptidase 2	Silva 2010
4318	MMP9	matrix metallopeptidase 9	Silva 2010
55034	MOCOS	molybdenum cofactor sulfurase	Calligaris 2009
7841	MOGS	mannosyl-oligosaccharide glucosidase	Calligaris 2009
26002	MOXD1	monooxygenase, DBH-like 1	Calligaris 2009
3396	MRPL58	MRPL58 mitochondrial ribosomal protein L58	Calligaris 2009
10797	MTHFD2	methylenetetrahydrofolate dehydrogenase (NADP+ dependent) 2, methenyltetrahydrofolate cyclohydrolase	Calligaris 2009
56005	MYDGF	myeloid derived growth factor	Calligaris 2009
4665	NAB2	NGFI-A binding protein 2 (EGR1 binding protein 2)	Calligaris 2009
54187	NANS	N-acetylneuraminic acid synthase	Calligaris 2009
81565	NDEL1	nudE nuclear distribution gene E homolog (A. nidulans)-like 1	Calligaris 2009
4758	NEU1	neuraminidase 1	Calligaris 2009
4783	NFIL3	nuclear factor, interleukin 3 regulated	Calligaris 2009
4790	NFKB1	nuclear factor kappa B subunit 1	Silva 2010
4791	NFKB2	nuclear factor kappa B subunit 2	Silva 2010
4842	NOS1	nitric oxide synthase 1	Vaz 2011 / Palmela 2011
1728	NQO1	NAD(P)H dehydrogenase, quinone 1	Calligaris 2009
29982	NRBF2	nuclear receptor binding factor 2	Calligaris 2009
4925	NUCB2	nucleobindin 2	Calligaris 2009
116448	OLIg1	oligodendrocyte transcription factor 1	Barateiro 2013
10215	OLIG2	oligodendrocyte transcription factor 2	Barateiro 2013
10133	OPTN	optineurin	Calligaris 2009
8974	P4HA2	prolyl 4-hydroxylase, alpha polypeptide II	Calligaris 2009
5106	PCK2	phosphoenolpyruvate carboxykinase 2 (mitochondrial)	Calligaris 2009
80003	PCNX2	pecanex homolog 2	Calligaris 2009
10954	PDIA5	protein disulfide isomerase family A, member 5	Calligaris 2009
10130	PDIA6	protein disulfide isomerase family A, member 6	Calligaris 2009
5187	PER1	period homolog 1 (Drosophila)	Calligaris 2009
5238	PGM3	phosphoglucomutase 3	Calligaris 2009
26227	PHGDH	phosphoglycerate dehydrogenase	Calligaris 2009
5373	PMM2	phosphomannomutase 2	Calligaris 2009
23275	POFUT2	protein O-fucosyltransferase 2	Calligaris 2009
11230	PRAF2	PRA1 domain family, member 2	Calligaris 2009
10113	PREB	prolactin regulatory element binding	Calligaris 2009
5621	PRNP	prion protein	Calligaris 2009
5664	PSEN2	presenilin 2 (Alzheimer disease 4)	Calligaris 2009
55851	PSENEN	presenilin enhancer 2 homolog (C. elegans)	Calligaris 2009
5737	PTGFR	prostaglandin F receptor (FP)	Calligaris 2009
5742	PTGS1	prostaglandin-endoperoxide synthase 1 (prostaglandin G/H synthase and cyclooxygenase)	Calligaris 2009
5743	PTGS2	prostaglandin-endoperoxide synthase 2	Silva 2010
5831	PYCR1	pyrroline-5-carboxylate reductase 1	Calligaris 2009
5868	RAB5A	RAB5A, member RAS oncogene family	Calligaris 2009
5879	Rac1	ras-related C3 botulinum toxin substrate 1 (rho family, small GTP binding proteinRac1)	Barateiro 2013
5954	RCN1	reticulocalbin 1, EF-hand calcium binding domain	Calligaris 2009
23433	RHOQ	ras homolog gene family, member Q; similar to small GTP binding protein TC10	Calligaris 2009
6238	RRBP1	ribosome binding protein 1	Calligaris 2009
112611	RWDD2	RWD domain containing 2A	Calligaris 2009
6301	SARS	seryl-tRNA synthetase	Calligaris 2009
6303	SAT1	spermidine/spermine N1-acetyltransferase 1	Calligaris 2009
54581	SCAND2	SCAN domain containing 2 pseudogene	Calligaris 2009
6319	SCD	stearoyl-CoA desaturase (delta-9-desaturase)	Calligaris 2009
23256	SCFD1	sec1 family domain containing 1	Calligaris 2009
7857	SCG2	secretogranin II (chromogranin C)	Calligaris 2009
11341	SCRG1	stimulator of chondrogenesis 1	Calligaris 2009
23753	SDF2L1	stromal cell-derived factor 2-like 1	Calligaris 2009
6396	SEC13	SEC13 homolog, nuclear pore and COPII coat complex component	Calligaris 2009
10483	SEC23B	Sec23 homolog B, coat complex II component	Calligaris 2009
9871	SEC24D	SEC24 homolog D, COPII coat complex component	Calligaris 2009
22872	SEC31A	SEC31 homolog A, COPII coat complex component	Calligaris 2009
29927	SEC61A1	Sec61 translocon alpha 1 subunit	Calligaris 2009
55176	SEC61A2	Sec61 translocon alpha 2 subunit	Calligaris 2009
11231	SEC63	SEC63 homolog, protein translocation regulator	Calligaris 2009
6400	SEL1L	SEL1L ERAD E3 ligase adaptor subunit	Calligaris 2009
23231	SEL1L3	SEL1L family member 3	Calligaris 2009
23157	SEPT6	septin 6	Calligaris 2009
27230	SERP1	stress-associated endoplasmic reticulum protein 1	Calligaris 2009
871	SERPINH1	serpin peptidase inhibitor, clade H (heat shock protein 47), member 1, (collagen binding protein 1)	Calligaris 2009
23064	SETX	senataxin	Calligaris 2009
54436	SH3TC1	SH3 domain and tetratricopeptide repeats 1	Calligaris 2009
6472	SHMT2	serine hydroxymethyltransferase	Calligaris 2009
6509	SLC1A4	solute carrier family 1 member 4	Calligaris 2009
81031	SLC2A10	solute carrier family 2 member 10	Calligaris 2009
9197	SLC33A1	solute carrier family 33 member 1	Calligaris 2009
10237	SLC35B1	solute carrier family 35, member B1	Calligaris 2009
23516	SLC39A14	solute carrier family 39 (zinc transporter), member 14	Calligaris 2009
6520	SLC3A2	solute carrier family 3 member 2	Calligaris 2009
55974	SLC50A1	recombination activating gene 1 activating protein 1	Calligaris 2009
23657	SLC7A11	solute carrier family 7, (cationic amino acid transporter, y+ system) member 11	Calligaris 2009
8140	SLC7A5	solute carrier family 7 (cationic amino acid transporter, y+ system), member 5	Calligaris 2009
388796	SNHG17	small nucleolar RNA host gene 17	Calligaris 2009
60559	SPCS3	signal peptidase complex subunit 3	Calligaris 2009
8878	SQSTM1	sequestosome 1	Calligaris 2009
6745	SSR1	signal sequence receptor, alpha	Calligaris 2009
6774	STAT3	signal transducer and activator of transcription 3 (acute-phase response factor)	Calligaris 2009
8614	STC2	stanniocalcin 2	Calligaris 2009
10972	TMED10	transmembrane p24 trafficking protein 10	Calligaris 2009
10959	TMED2	transmembrane p24 trafficking protein 2	Calligaris 2009
54732	TMED9	transmembrane p24 trafficking protein 9	Calligaris 2009
65084	TMEM135	transmembrane protein 135	Calligaris 2009
54867	TMEM214	transmembrane protein 214	Calligaris 2009
79161	TMEM243	transmembrane protein 243	Calligaris 2009
55254	TMEM39A	transmembrane protein 39A	Calligaris 2009
7110	TMF1	TATA element modulatory factor 1	Calligaris 2009
7124	TNF	tumor necrosis factor	Fernandes 2004 / Gordo 2006 / Silva 2010
7132	TNFRSF1A	TNF receptor superfamily member 1A	Fernandes 2006
23471	TRAM1	translocation associated membrane protein 1	Calligaris 2009
60684	TRAPPC11	trafficking protein particle complex 11	Calligaris 2009
57761	TRIB3	tribbles pseudokinase 3	Calligaris 2009
1831	TSC22D3	TSC22 domain family member 3	Calligaris 2009
64061	TSPYL2	TSPY-like 2	Calligaris 2009
23376	UFL1	UFM1 specific ligase 1	Calligaris 2009
51569	UFM1	ubiquitin-fold modifier 1	Calligaris 2009
7422	VEGFA	vascular endothelial growth factor A	Calligaris 2009
7425	VGF	VGF nerve growth factor inducible	Calligaris 2009
7436	VLDLR	very low density lipoprotein receptor	Calligaris 2009
7453	WARS	tryptophanyl-tRNA synthetase	Calligaris 2009
11152	WDR45	WD repeat domain 45	Calligaris 2009
55062	WIPI1	WD repeat domain, phosphoinositide interacting 1	Calligaris 2009
7494	XBP1	X-box binding protein 1	Calligaris 2009
7504	XK	X-linked Kx blood group	Calligaris 2009
11260	XPOT	exportin for tRNA	Calligaris 2009
65243	ZFP69B	ZFP69 zinc finger protein B	Calligaris 2009
