# Supplementary material for: A Hypothesis for Using Pathway Genetic Load Analysis for Understanding Complex Outcomes in Bilirubin Encephalopathy
Source: Front Neurosci. 2016 Aug 18;10:376. doi: 10.3389/fnins.2016.00376 (PMC4988977; doi:10.3389/fnins.2016.00376)
Supplement: Supplementary Table 3 — Tier 3: In silico—comparative analysis of gene expression in susceptible and resistant brain regions in data from the Allen Brain Atlas. Gene expression data from the Allen Brain Atlas (n = 6) was collected from two brain region comparisons. 3A shows significantly different (p < 0.05) genes with the 100 largest fold change differences that were upregulated in the IC vs. SC. 3B shows significantly different (p < 0.05) genes with the 100 largest fold change differences that were upregulated in the SC vs. IC. 3C shows significantly different (p < 0.05) genes with the 100 largest fold change differences that were upregulated in the GP vs. PU. 3D shows significantly different (p < 0.05) genes with the 100 largest fold change differences that were upregulated in the PU vs. GP. This list was last updated on 7/14/16. [file Table3.xlsx]

## Sheet: Sheet1
Supplemental Table 3
Tier 3A Genes (Upregulated in Inferior Colliculus vs. Superior Colliculus)						Tier 3B Genes (Upregulated in Superior Colliculus vs. Inferior Colliculus)						Tier 3C Genes (Upregulated in Globus Palidus vs. Putamen)						Tier 3D Genes (Upregulated in Putamen vs. GP)
Genes collected from the Allen Brain Atlas database on 7/13/2016
Entrez ID	Gene Symbol	Gene Name	p-Value	Fold Change		Gene ID	Gene Symbol	Gene Name	p-Value	Fold Change		Gene ID	Gene Symbol	Gene Name	p-Value	Fold Change		Gene ID	Gene Symbol	Gene Name	p-Value	Fold Change
5173	PDYN	prodynorphin	0.00365	146.103		389058	SP5	Sp5 transcription factor	0.0132	23.927		1610	DAO	D-amino-acid oxidase	6.93e-37	33.927		54112	GPR88	G protein-coupled receptor 88	1.09e-26	109.932
152573	SHISA3	shisa homolog 3 (Xenopus laevis)	0.00532	26.119		389058	SP5	Sp5 transcription factor	0.00911	12.247		5816	PVALB	parvalbumin	2.03e-31	26.942		2830	GPR6	G protein-coupled receptor 6	4.36e-25	95.958
4852	NPY	neuropeptide Y	0.0399	22.079		146	ADRA1D	adrenoceptor alpha 1D	0.0497	12.04		5816	PVALB	parvalbumin	2.15e-29	26.183		63982	ANO3	anoctamin 3	1.07e-25	86.659
2019	EN1	engrailed homeobox 1	0.00602	19.463		9607	CARTPT	CART prepropeptide	0.0208	11.694		55040	EPN3	epsin 3	2.91e-31	25.198		1961	EGR4	early growth response 4	2.36e-25	80.03
51083	GAL	galanin prepropeptide	0.00751	17.301		9607	CARTPT	CART prepropeptide	0.0396	10.71		644139	PIRT	phosphoinositide-interacting regulator of transient receptor potential channels	7.12e-43	19.296		1812	DRD1	dopamine receptor D1	3.58e-28	79.902
8325	FZD8	frizzled family receptor 8	0.0325	14.692		9607	CARTPT	CART prepropeptide	0.0345	10.198		79191	IRX3	iroquois homeobox 3	1.88e-40	17.155		4311	MME	membrane metallo-endopeptidase	7.26e-34	63.325
341359	SYT10	synaptotagmin X	0.00481	13.642		0	A_32_P220591	AGILENT probe A_32_P220591 (non-RefSeq)	0.0281	10.141		153572	IRX2	iroquois homeobox 2	8.47e-44	17.125		5179	PENK	proenkephalin	3.96e-21	60.393
0	A_24_P673968	AGILENT probe A_24_P673968 (non-RefSeq)	0.00513	13.259		9607	CARTPT	CART prepropeptide	0.041	9.276		6538	SLC6A11	solute carrier family 6 (neurotransmitter transporter, GABA), member 11	1.5e-42	15.18		0	A_32_P164393	AGILENT probe A_32_P164393 (non-RefSeq)	3.55e-31	52.707
7306	TYRP1	tyrosinase-related protein 1	0.0319	11.722		9607	CARTPT	CART prepropeptide	0.0495	8.579		0	A_32_P104448	AGILENT probe A_32_P104448 (non-RefSeq)	1.55e-36	14.436		5778	PTPN7	protein tyrosine phosphatase, non-receptor type 7	4.92e-37	48.698
6496	SIX3	SIX homeobox 3	0.005	10.677		127343	DMBX1	diencephalon/mesencephalon homeobox 1	0.0379	8.456		414152	C10orf105	chromosome 10 open reading frame 105	1.12e-33	14.21		4602	MYB	v-myb myeloblastosis viral oncogene homolog (avian)	3.39e-36	47.032
389383	CLPSL2	colipase-like 2	0.00758	10.482		4745	NELL1	NEL-like 1 (chicken)	0.0041	7.924		153571	C5orf38	chromosome 5 open reading frame 38	1.09e-38	13.766		5173	PDYN	prodynorphin	4.79e-19	46.553
4633	MYL2	myosin, light chain 2, regulatory, cardiac, slow	0.0281	10.263		4880	NPPC	natriuretic peptide C	0.026	7.215		2735	GLI1	GLI family zinc finger 1	1.38e-33	12.97		388394	RPRML	reprimo-like	7.97e-25	44.912
0	A_32_P64286	AGILENT probe A_32_P64286 (non-RefSeq)	0.0463	9.696		284467	FAM19A3	family with sequence similarity 19 (chemokine (C-C motif)-like), member A3	0.0117	7.068		119587	CPXM2	carboxypeptidase X (M14 family), member 2	2.21e-34	12.377		9480	ONECUT2	one cut homeobox 2	1.96e-27	42.852
6847	SYCP1	synaptonemal complex protein 1	0.0497	9.528		387129	NPSR1	neuropeptide S receptor 1	0.0486	7.023		3371	TNC	tenascin C	4.53e-36	12.017		11197	WIF1	WNT inhibitory factor 1	4.35e-37	42.049
7273	TTN	titin	0.00764	9.501		8549	LGR5	leucine-rich repeat containing G protein-coupled receptor 5	0.0128	6.878		3196	TLX2	T-cell leukemia homeobox 2	7.24e-33	11.901		10636	RGS14	regulator of G-protein signaling 14	8.99e-29	41.93
7162	TPBG	trophoblast glycoprotein	0.0434	8.92		5015	OTX2	orthodenticle homeobox 2	0.0396	6.296		653365	ASAH2C	N-acylsphingosine amidohydrolase (non-lysosomal ceramidase) 2C	2.34e-34	11.45		56479	KCNQ5	potassium voltage-gated channel, KQT-like subfamily, member 5	1.33e-26	39.158
1610	DAO	D-amino-acid oxidase	0.0344	8.145		999	CDH1	cadherin 1, type 1, E-cadherin (epithelial)	0.023	6.257		7262	PHLDA2	pleckstrin homology-like domain, family A, member 2	7.15e-35	11.297		25791	NGEF	neuronal guanine nucleotide exchange factor	1.12e-27	38.264
0	A_24_P676566	AGILENT probe A_24_P676566 (non-RefSeq)	0.00568	7.862		7101	NR2E1	nuclear receptor subfamily 2, group E, member 1	0.0332	6.209		492307	C8orf22	chromosome 8 open reading frame 22	1.28e-21	11.217		1690	COCH	coagulation factor C homolog, cochlin (Limulus polyphemus)	2.29e-30	38.005
1303	COL12A1	collagen, type XII, alpha 1	0.0387	7.016		2138	EYA1	eyes absent homolog 1 (Drosophila)	0.0123	6.118		0	A_32_P101623	AGILENT probe A_32_P101623 (non-RefSeq)	6.63e-39	11.102		6863	TAC1	tachykinin, precursor 1	7.12e-27	34.499
3381	IBSP	integrin-binding sialoprotein	0.013	6.883		10633	RASL10A	RAS-like, family 10, member A	0.0106	5.971		10265	IRX5	iroquois homeobox 5	1.26e-33	10.812		793	CALB1	calbindin 1, 28kDa	1.46e-18	33.769
4645	MYO5B	myosin VB	0.0126	6.44		1006	CDH8	cadherin 8, type 2	0.0125	5.841		404037	HAPLN4	hyaluronan and proteoglycan link protein 4	9.16e-35	10.602		135398	C6orf141	chromosome 6 open reading frame 141	9.23e-31	31.994
6473	SHOX	short stature homeobox	0.00877	6.331		130576	LYPD6B	LY6/PLAUR domain containing 6B	0.0353	5.726		163782	KANK4	KN motif and ankyrin repeat domains 4	1.9e-40	10.345		5153	PDE1B	phosphodiesterase 1B, calmodulin-dependent	1.48e-38	31.335
10855	HPSE	heparanase	0.0466	6.321		2897	GRIK1	glutamate receptor, ionotropic, kainate 1	0.0128	5.641		0	A_32_P3431	AGILENT probe A_32_P3431 (non-RefSeq)	1.97e-12	10.189		10846	PDE10A	phosphodiesterase 10A	2.3e-31	30.284
3761	KCNJ4	potassium inwardly-rectifying channel, subfamily J, member 4	0.00541	6.165		196051	PPAPDC1A	phosphatidic acid phosphatase type 2 domain containing 1A	0.0116	5.611		388389	CCDC103	coiled-coil domain containing 103	2.02e-31	9.99		10777	ARPP21	cAMP-regulated phosphoprotein, 21kDa	2.61e-30	30.271
3872	KRT17	keratin 17	0.012	6.061		4745	NELL1	NEL-like 1 (chicken)	0.0216	5.269		4744	NEFH	neurofilament, heavy polypeptide	7.49e-35	9.975		10309	CCNO	cyclin O	3.71e-35	30.085
285888	CNPY1	canopy 1 homolog (zebrafish)	0.0496	5.835		51332	SPTBN5	spectrin, beta, non-erythrocytic 5	0.0353	5.027		4744	NEFH	neurofilament, heavy polypeptide	2.64e-25	9.44		3758	KCNJ1	potassium inwardly-rectifying channel, subfamily J, member 1	1.26e-36	29.811
0	A_23_P402804	AGILENT probe A_23_P402804 (non-RefSeq)	0.0124	5.728		343472	BARHL2	BarH-like homeobox 2	0.0219	4.972		404037	HAPLN4	hyaluronan and proteoglycan link protein 4	5.89e-29	9.429		1960	EGR3	early growth response 3	6.66e-25	29.306
0	A_24_P582889	AGILENT probe A_24_P582889 (non-RefSeq)	0.0336	5.652		2897	GRIK1	glutamate receptor, ionotropic, kainate 1	0.0209	4.91		1132	CHRM4	cholinergic receptor, muscarinic 4	1.16e-19	9.359		390874	ONECUT3	one cut homeobox 3	8.06e-35	28.457
8404	SPARCL1	SPARC-like 1 (hevin)	0.00518	5.563		0	A_24_P174353	AGILENT probe A_24_P174353 (non-RefSeq)	0.0112	4.842		5979	RET	ret proto-oncogene	4.12e-33	8.767		2557	GABRA4	gamma-aminobutyric acid (GABA) A receptor, alpha 4	3.65e-23	28.152
54437	SEMA5B	sema domain, seven thrombospondin repeats (type 1 and type 1-like), transmembrane domain (TM) and short cytoplasmic domain, (semaphorin) 5B	0.00607	5.535		3754	KCNF1	potassium voltage-gated channel, subfamily F, member 1	0.0435	4.691		3175	ONECUT1	one cut homeobox 1	4.96e-14	8.715		7162	TPBG	trophoblast glycoprotein	6.97e-35	27.559
8988	HSPB3	heat shock 27kDa protein 3	0.0424	5.473		10468	FST	follistatin	0.0136	4.652		0	A_24_P589044	AGILENT probe A_24_P589044 (non-RefSeq)	1.66e-37	8.709		23415	KCNH4	potassium voltage-gated channel, subfamily H (eag-related), member 4	5.77e-30	27.049
123036	TC2N	tandem C2 domains, nuclear	0.0467	5.443		54102	CLIC6	chloride intracellular channel 6	0.0303	4.628		7103	TSPAN8	tetraspanin 8	1.57e-24	8.613		170850	KCNG3	potassium voltage-gated channel, subfamily G, member 3	3.08e-32	26.806
4900	NRGN	neurogranin (protein kinase C substrate, RC3)	0.0188	5.42		1006	CDH8	cadherin 8, type 2	0.0247	4.535		8406	SRPX	sushi-repeat containing protein, X-linked	3.41e-27	8.586		4023	LPL	lipoprotein lipase	3e-35	26.606
388394	RPRML	reprimo-like	0.0129	5.391		5077	PAX3	paired box 3	0.0232	4.483		9232	PTTG1	pituitary tumor-transforming 1	1.37e-27	8.425		258	AMBN	ameloblastin (enamel matrix protein)	6.33e-31	25.747
56603	CYP26B1	cytochrome P450, family 26, subfamily B, polypeptide 1	0.00745	5.373		196051	PPAPDC1A	phosphatidic acid phosphatase type 2 domain containing 1A	0.0108	4.429		57084	SLC17A6	solute carrier family 17 (sodium-dependent inorganic phosphate cotransporter), member 6	1.41e-13	8.348		574407	C1orf145	chromosome 1 open reading frame 145	8.4e-32	25.324
401498	TMEM215	transmembrane protein 215	0.0227	5.279		132204	SYNPR	synaptoporin	0.0242	4.387		55203	LGI2	leucine-rich repeat LGI family, member 2	1.35e-25	8.287		79012	CAMKV	CaM kinase-like vesicle-associated	4.52e-26	24.759
149111	CNIH3	cornichon homolog 3 (Drosophila)	0.00404	5.191		222256	CDHR3	cadherin-related family member 3	0.0129	4.382		6538	SLC6A11	solute carrier family 6 (neurotransmitter transporter, GABA), member 11	1.13e-32	8.007		5579	PRKCB	protein kinase C, beta	4.12e-35	24.057
11037	STON1	stonin 1	0.0473	4.673		729420	LOC729420	uncharacterized LOC729420	0.0253	4.246		57722	IGDCC4	immunoglobulin superfamily, DCC subclass, member 4	1.77e-39	7.88		0	A_32_P35106	AGILENT probe A_32_P35106 (non-RefSeq)	8.29e-29	23.609
126520	PLK5	polo-like kinase 5	0.00764	4.664		5015	OTX2	orthodenticle homeobox 2	0.0114	4.178		154141	MBOAT1	membrane bound O-acyltransferase domain containing 1	9.65e-26	7.839		135	ADORA2A	adenosine A2a receptor	8.67e-36	23.488
29124	LGALS13	lectin, galactoside-binding, soluble, 13	0.0344	4.538		0	A_32_P100610	AGILENT probe A_32_P100610 (non-RefSeq)	0.0291	4.144		26255	PTTG3P	pituitary tumor-transforming 3, pseudogene	3.46e-27	7.795		1428	CRYM	crystallin, mu	2.92e-25	23.164
402381	SOHLH1	spermatogenesis and oogenesis specific basic helix-loop-helix 1	0.0228	4.527		0	A_23_P140654	AGILENT probe A_23_P140654 (non-RefSeq)	0.0483	4.126		3773	KCNJ16	potassium inwardly-rectifying channel, subfamily J, member 16	1.06e-22	7.72		51046	ST8SIA3	ST8 alpha-N-acetyl-neuraminide alpha-2,8-sialyltransferase 3	2.12e-32	22.613
0	A_23_P210451	AGILENT probe A_23_P210451 (non-RefSeq)	0.0371	4.521		4745	NELL1	NEL-like 1 (chicken)	0.0227	4.008		0	A_24_P400702	AGILENT probe A_24_P400702 (non-RefSeq)	3.94e-29	7.715		9495	AKAP5	A kinase (PRKA) anchor protein 5	9.16e-35	22.176
63970	TP53AIP1	tumor protein p53 regulated apoptosis inducing protein 1	0.0191	4.468		10633	RASL10A	RAS-like, family 10, member A	0.031	3.983		55203	LGI2	leucine-rich repeat LGI family, member 2	3.68e-36	7.706		23551	RASD2	RASD family, member 2	1.53e-44	21.698
57214	KIAA1199	KIAA1199	0.0337	4.438		54102	CLIC6	chloride intracellular channel 6	0.0378	3.867		2554	GABRA1	gamma-aminobutyric acid (GABA) A receptor, alpha 1	4.65e-19	7.688		128611	ZNF831	zinc finger protein 831	6.83e-34	21.107
1142	CHRNB3	cholinergic receptor, nicotinic, beta 3 (neuronal)	0.0453	4.372		6775	STAT4	signal transducer and activator of transcription 4	0.0257	3.815		2554	GABRA1	gamma-aminobutyric acid (GABA) A receptor, alpha 1	1.78e-15	7.683		7881	KCNAB1	potassium voltage-gated channel, shaker-related subfamily, beta member 1	4.98e-32	20.721
8817	FGF18	fibroblast growth factor 18	0.0134	4.37		10512	SEMA3C	sema domain, immunoglobulin domain (Ig), short basic domain, secreted, (semaphorin) 3C	0.0104	3.771		8406	SRPX	sushi-repeat containing protein, X-linked	2.39e-32	7.601		3706	ITPKA	inositol-trisphosphate 3-kinase A	1.47e-38	20.716
4017	LOXL2	lysyl oxidase-like 2	0.0161	4.284		55359	STYK1	serine/threonine/tyrosine kinase 1	0.0375	3.761		2766	GMPR	guanosine monophosphate reductase	1.59e-27	7.41		9840	TESPA1	thymocyte expressed, positive selection associated 1	2.62e-37	20.654
337876	CHSY3	chondroitin sulfate synthase 3	0.0132	4.226		64388	GREM2	gremlin 2	0.00627	3.76		2670	GFAP	glial fibrillary acidic protein	2.4e-32	7.404		3360	HTR4	5-hydroxytryptamine (serotonin) receptor 4, G protein-coupled	2.51e-34	20.086
25849	PARM1	prostate androgen-regulated mucin-like protein 1	0.00597	4.167		64388	GREM2	gremlin 2	0.00479	3.659		2554	GABRA1	gamma-aminobutyric acid (GABA) A receptor, alpha 1	2.42e-19	7.375		0	A_32_P704328	AGILENT probe A_32_P704328 (non-RefSeq)	2.66e-38	19.949
0	A_24_P153035	AGILENT probe A_24_P153035 (non-RefSeq)	0.00696	4.122		64388	GREM2	gremlin 2	0.0211	3.656		57084	SLC17A6	solute carrier family 17 (sodium-dependent inorganic phosphate cotransporter), member 6	1.73e-12	7.226		7475	WNT6	wingless-type MMTV integration site family, member 6	7.66e-42	19.788
57464	FAM40B	family with sequence similarity 40, member B	0.0379	4.106		5801	PTPRR	protein tyrosine phosphatase, receptor type, R	0.0354	3.624		84803	AGPAT9	1-acylglycerol-3-phosphate O-acyltransferase 9	1.42e-30	7.148		387978	C14orf23	chromosome 14 open reading frame 23	2.21e-26	19.378
0	A_32_P130536	AGILENT probe A_32_P130536 (non-RefSeq)	0.0323	4.029		5176	SERPINF1	serpin peptidase inhibitor, clade F (alpha-2 antiplasmin, pigment epithelium derived factor), member 1	0.0281	3.618		1996	ELAVL4	ELAV (embryonic lethal, abnormal vision, Drosophila)-like 4 (Hu antigen D)	3.13e-39	7.105		3208	HPCA	hippocalcin	8.76e-37	19.183
4825	NKX6-1	NK6 homeobox 1	0.0174	3.982		594855	CPLX3	complexin 3	0.0291	3.605		84803	AGPAT9	1-acylglycerol-3-phosphate O-acyltransferase 9	3.65e-36	7.103		64919	BCL11B	B-cell CLL/lymphoma 11B (zinc finger protein)	1.78e-21	18.601
56341	PRMT8	protein arginine methyltransferase 8	0.0175	3.917		158158	RASEF	RAS and EF-hand domain containing	0.0126	3.546		10874	NMU	neuromedin U	1.41e-09	7.099		651746	ANKRD33B	ankyrin repeat domain 33B	1.04e-34	18.561
0	A_32_P164393	AGILENT probe A_32_P164393 (non-RefSeq)	0.044	3.774		0	A_32_P209702	AGILENT probe A_32_P209702 (non-RefSeq)	0.0132	3.535		0	A_23_P140654	AGILENT probe A_23_P140654 (non-RefSeq)	1.66e-24	7.08		490	ATP2B1	ATPase, Ca++ transporting, plasma membrane 1	6.15e-39	17.91
114801	TMEM200A	transmembrane protein 200A	0.0423	3.743		4995	OR3A2	olfactory receptor, family 3, subfamily A, member 2	0.0257	3.528		0	A_24_P919311	AGILENT probe A_24_P919311 (non-RefSeq)	6.5e-30	6.987		55512	SMPD3	sphingomyelin phosphodiesterase 3, neutral membrane (neutral sphingomyelinase II)	1.12e-35	17.876
57084	SLC17A6	solute carrier family 17 (sodium-dependent inorganic phosphate cotransporter), member 6	0.0329	3.641		5176	SERPINF1	serpin peptidase inhibitor, clade F (alpha-2 antiplasmin, pigment epithelium derived factor), member 1	0.0244	3.52		5865	RAB3B	RAB3B, member RAS oncogene family	9.86e-36	6.975		0	A_32_P36385	AGILENT probe A_32_P36385 (non-RefSeq)	9.84e-34	17.797
3857	KRT9	keratin 9	0.0413	3.534		2897	GRIK1	glutamate receptor, ionotropic, kainate 1	0.0204	3.519		12	SERPINA3	serpin peptidase inhibitor, clade A (alpha-1 antiproteinase, antitrypsin), member 3	1.12e-19	6.955		27012	KCNV1	potassium channel, subfamily V, member 1	3.94e-38	17.787
57125	PLXDC1	plexin domain containing 1	0.0433	3.522		25797	QPCT	glutaminyl-peptide cyclotransferase	0.0265	3.519		2554	GABRA1	gamma-aminobutyric acid (GABA) A receptor, alpha 1	1.18e-19	6.941		57611	ISLR2	immunoglobulin superfamily containing leucine-rich repeat 2	2.38e-30	17.396
1813	DRD2	dopamine receptor D2	0.0225	3.463		5801	PTPRR	protein tyrosine phosphatase, receptor type, R	0.0106	3.434		2670	GFAP	glial fibrillary acidic protein	1.34e-21	6.902		1268	CNR1	cannabinoid receptor 1 (brain)	1.35e-21	16.84
4094	MAF	v-maf musculoaponeurotic fibrosarcoma oncogene homolog (avian)	0.00723	3.385		2897	GRIK1	glutamate receptor, ionotropic, kainate 1	0.0317	3.422		9721	GPRIN2	G protein regulated inducer of neurite outgrowth 2	6.03e-36	6.845		283521	LINC00282	long intergenic non-protein coding RNA 282	8.47e-35	16.714
400578	KRT16P2	keratin 16 pseudogene 2	0.0338	3.381		130574	LYPD6	LY6/PLAUR domain containing 6	0.013	3.38		2151	F2RL2	coagulation factor II (thrombin) receptor-like 2	3.41e-22	6.84		57699	CPNE5	copine V	1.47e-29	16.64
0	A_32_P25118	AGILENT probe A_32_P25118 (non-RefSeq)	0.0456	3.364		25797	QPCT	glutaminyl-peptide cyclotransferase	0.0406	3.352		0	A_24_P548966	AGILENT probe A_24_P548966 (non-RefSeq)	1.86e-33	6.83		94122	SYTL5	synaptotagmin-like 5	9.82e-27	16.47
57699	CPNE5	copine V	0.0229	3.268		10699	CORIN	corin, serine peptidase	0.0393	3.336		0	A_24_P548966	AGILENT probe A_24_P548966 (non-RefSeq)	2.19e-27	6.824		771	CA12	carbonic anhydrase XII	1.96e-24	16.42
148003	LGALS16	lectin, galactoside-binding, soluble, 16	0.0386	3.264		2897	GRIK1	glutamate receptor, ionotropic, kainate 1	0.0182	3.317		2670	GFAP	glial fibrillary acidic protein	9.79e-25	6.784		0	A_24_P365129	AGILENT probe A_24_P365129 (non-RefSeq)	2.98e-41	16.389
126695	C1orf172	chromosome 1 open reading frame 172	0.014	3.253		132204	SYNPR	synaptoporin	0.0271	3.249		4604	MYBPC1	myosin binding protein C, slow type	6.05e-28	6.74		10458	BAIAP2	BAI1-associated protein 2	9.65e-34	16.366
0	A_32_P233256	AGILENT probe A_32_P233256 (non-RefSeq)	0.0318	3.148		0	A_23_P424269	AGILENT probe A_23_P424269 (non-RefSeq)	0.0282	3.228		6678	SPARC	secreted protein, acidic, cysteine-rich (osteonectin)	9.18e-25	6.736		146330	FBXL16	F-box and leucine-rich repeat protein 16	1.45e-36	16.338
347404	LANCL3	LanC lantibiotic synthetase component C-like 3 (bacterial)	0.03	3.095		2897	GRIK1	glutamate receptor, ionotropic, kainate 1	0.00796	3.222		2766	GMPR	guanosine monophosphate reductase	3.79e-30	6.723		0	A_23_P163336	AGILENT probe A_23_P163336 (non-RefSeq)	8.74e-27	16.313
23108	RAP1GAP2	RAP1 GTPase activating protein 2	0.0298	3.06		2115	ETV1	ets variant 1	0.03	3.208		389690	FLJ43860	FLJ43860 protein	3.42e-17	6.688		0	A_23_P47546	AGILENT probe A_23_P47546 (non-RefSeq)	2.82e-28	16.165
284	ANGPT1	angiopoietin 1	0.0483	3.051		83259	PCDH11Y	protocadherin 11 Y-linked	0.0417	3.202		5865	RAB3B	RAB3B, member RAS oncogene family	1.05e-31	6.629		25907	TMEM158	transmembrane protein 158 (gene/pseudogene)	2.59e-34	15.907
1412	CRYBA2	crystallin, beta A2	0.0334	3.033		8549	LGR5	leucine-rich repeat containing G protein-coupled receptor 5	0.0437	3.199		146227	BEAN1	brain expressed, associated with NEDD4, 1	1.43e-28	6.624		153769	SH3RF2	SH3 domain containing ring finger 2	2.58e-34	15.867
9423	NTN1	netrin 1	0.00886	2.982		2897	GRIK1	glutamate receptor, ionotropic, kainate 1	0.0125	3.178		3084	NRG1	neuregulin 1	1.3e-32	6.616		943	TNFRSF8	tumor necrosis factor receptor superfamily, member 8	3.55e-33	15.802
8507	ENC1	ectodermal-neural cortex 1 (with BTB-like domain)	0.0461	2.94		2897	GRIK1	glutamate receptor, ionotropic, kainate 1	0.0259	3.156		9607	CARTPT	CART prepropeptide	1.73e-31	6.567		343990	C2orf55	chromosome 2 open reading frame 55	1.31e-34	15.442
91683	SYT12	synaptotagmin XII	0.0414	2.913		2897	GRIK1	glutamate receptor, ionotropic, kainate 1	0.0109	3.113		57084	SLC17A6	solute carrier family 17 (sodium-dependent inorganic phosphate cotransporter), member 6	3.1e-12	6.518		54715	RBFOX1	RNA binding protein, fox-1 homolog (C. elegans) 1	3.29e-34	15.189
0	A_32_P131583	AGILENT probe A_32_P131583 (non-RefSeq)	0.0256	2.905		10512	SEMA3C	sema domain, immunoglobulin domain (Ig), short basic domain, secreted, (semaphorin) 3C	0.029	3.106		114	ADCY8	adenylate cyclase 8 (brain)	6.3e-31	6.488		815	CAMK2A	calcium/calmodulin-dependent protein kinase II alpha	5.02e-26	14.989
2012	EMP1	epithelial membrane protein 1	0.0233	2.901		11221	DUSP10	dual specificity phosphatase 10	0.0122	2.981		7103	TSPAN8	tetraspanin 8	5.38e-24	6.477		10769	PLK2	polo-like kinase 2	1.31e-36	14.837
0	A_32_P196615	AGILENT probe A_32_P196615 (non-RefSeq)	0.0227	2.853		6775	STAT4	signal transducer and activator of transcription 4	0.0495	2.932		2554	GABRA1	gamma-aminobutyric acid (GABA) A receptor, alpha 1	1.07e-18	6.457		91646	TDRD12	tudor domain containing 12	1.19e-28	14.791
311	ANXA11	annexin A11	0.0228	2.833		2897	GRIK1	glutamate receptor, ionotropic, kainate 1	0.0156	2.915		960	CD44	CD44 molecule (Indian blood group)	8.34e-26	6.432		5915	RARB	retinoic acid receptor, beta	1.28e-29	14.773
124540	MSI2	musashi homolog 2 (Drosophila)	0.0358	2.756		7026	NR2F2	nuclear receptor subfamily 2, group F, member 2	0.0111	2.876		2554	GABRA1	gamma-aminobutyric acid (GABA) A receptor, alpha 1	3.87e-25	6.395		1607	DGKB	diacylglycerol kinase, beta 90kDa	3.91e-43	14.685
51411	BIN2	bridging integrator 2	0.0399	2.719		3763	KCNJ6	potassium inwardly-rectifying channel, subfamily J, member 6	0.044	2.868		27151	CPAMD8	C3 and PZP-like, alpha-2-macroglobulin domain containing 8	2.76e-16	6.371		152	ADRA2C	adrenoceptor alpha 2C	2.15e-34	14.591
137970	UNC5D	unc-5 homolog D (C. elegans)	0.0206	2.69		5874	RAB27B	RAB27B, member RAS oncogene family	0.00694	2.832		2554	GABRA1	gamma-aminobutyric acid (GABA) A receptor, alpha 1	1.23e-24	6.36		0	A_32_P163891	AGILENT probe A_32_P163891 (non-RefSeq)	4.83e-28	14.275
8482	SEMA7A	semaphorin 7A, GPI membrane anchor (John Milton Hagen blood group)	0.0404	2.661		55714	ODZ3	odz, odd Oz/ten-m homolog 3 (Drosophila)	0.0317	2.811		253314	EIF4E1B	eukaryotic translation initiation factor 4E family member 1B	1.14e-24	6.36		57464	FAM40B	family with sequence similarity 40, member B	1.51e-27	14.046
55801	IL26	interleukin 26	0.0425	2.658		115908	CTHRC1	collagen triple helix repeat containing 1	0.0122	2.805		0	A_23_P42595	AGILENT probe A_23_P42595 (non-RefSeq)	1.04e-09	6.294		11122	PTPRT	protein tyrosine phosphatase, receptor type, T	1.29e-23	13.98
90134	KCNH7	potassium voltage-gated channel, subfamily H (eag-related), member 7	0.0287	2.652		2897	GRIK1	glutamate receptor, ionotropic, kainate 1	0.0111	2.762		10744	PTTG2	pituitary tumor-transforming 2	8.09e-22	6.263		0	A_24_P673968	AGILENT probe A_24_P673968 (non-RefSeq)	3.36e-31	13.686
84812	PLCD4	phospholipase C, delta 4	0.0142	2.644		9627	SNCAIP	synuclein, alpha interacting protein	0.0263	2.732		1373	CPS1	carbamoyl-phosphate synthase 1, mitochondrial	6.48e-21	6.214		0	A_24_P102119	AGILENT probe A_24_P102119 (non-RefSeq)	6.11e-30	13.568
79776	ZFHX4	zinc finger homeobox 4	0.00568	2.642		93377	OPALIN	oligodendrocytic myelin paranodal and inner loop protein	0.0222	2.681		3773	KCNJ16	potassium inwardly-rectifying channel, subfamily J, member 16	4.56e-17	6.192		0	A_24_P943986	AGILENT probe A_24_P943986 (non-RefSeq)	1.65e-30	13.346
57608	KIAA1462	KIAA1462	0.0133	2.605		3196	TLX2	T-cell leukemia homeobox 2	0.0436	2.659		338382	RAB7B	RAB7B, member RAS oncogene family	1.32e-21	6.181		146754	DNAH2	dynein, axonemal, heavy chain 2	2.57e-31	13.334
163732	CITED4	Cbp/p300-interacting transactivator, with Glu/Asp-rich carboxy-terminal domain, 4	0.0156	2.598		93377	OPALIN	oligodendrocytic myelin paranodal and inner loop protein	0.0128	2.635		2554	GABRA1	gamma-aminobutyric acid (GABA) A receptor, alpha 1	2.94e-29	6.146		8787	RGS9	regulator of G-protein signaling 9	3.27e-45	13.132
25894	PLEKHG4	pleckstrin homology domain containing, family G (with RhoGef domain) member 4	0.0457	2.595		0	A_32_P86436	AGILENT probe A_32_P86436 (non-RefSeq)	0.0378	2.617		5224	PGAM2	phosphoglycerate mutase 2 (muscle)	3.56e-26	6.131		1813	DRD2	dopamine receptor D2	1.5e-35	13.072
23237	ARC	activity-regulated cytoskeleton-associated protein	0.0334	2.578		3763	KCNJ6	potassium inwardly-rectifying channel, subfamily J, member 6	0.0284	2.599		1133	CHRM5	cholinergic receptor, muscarinic 5	3.78e-13	6.116		4900	NRGN	neurogranin (protein kinase C substrate, RC3)	5.19e-41	13.066
1393	CRHBP	corticotropin releasing hormone binding protein	0.034	2.498		2897	GRIK1	glutamate receptor, ionotropic, kainate 1	0.0277	2.591		9232	PTTG1	pituitary tumor-transforming 1	2.32e-28	6.101		1325	CORT	cortistatin	1.79e-26	12.973
4286	MITF	microphthalmia-associated transcription factor	0.00696	2.454		4879	NPPB	natriuretic peptide B	0.00512	2.566		57084	SLC17A6	solute carrier family 17 (sodium-dependent inorganic phosphate cotransporter), member 6	9.55e-12	6.06		0	A_32_P76255	AGILENT probe A_32_P76255 (non-RefSeq)	9.04e-31	12.776
348840	ANKRD18DP	ankyrin repeat domain 18D, pseudogene	0.00734	2.412		654790	PCP4L1	Purkinje cell protein 4 like 1	0.0262	2.558		0	A_32_P65195	AGILENT probe A_32_P65195 (non-RefSeq)	6.79e-20	6.056		85443	DCLK3	doublecortin-like kinase 3	2.47e-44	12.775
730091	LOC730091	uncharacterized LOC730091	0.0412	2.407		81029	WNT5B	wingless-type MMTV integration site family, member 5B	0.0206	2.546		143379	C10orf82	chromosome 10 open reading frame 82	5.03e-18	6.018		23178	PASK	PAS domain containing serine/threonine kinase	8.84e-35	12.256
54997	TESC	tescalcin	0.00482	2.397		6768	ST14	suppression of tumorigenicity 14 (colon carcinoma)	0.0244	2.541		2322	FLT3	fms-related tyrosine kinase 3	1.21e-32	6.014		3788	KCNS2	potassium voltage-gated channel, delayed-rectifier, subfamily S, member 2	3.64e-42	12.213
2620	GAS2	growth arrest-specific 2	0.00746	2.284		7026	NR2F2	nuclear receptor subfamily 2, group F, member 2	0.0406	2.531		27111	SDCBP2	syndecan binding protein (syntenin) 2	3.33e-19	5.997		3761	KCNJ4	potassium inwardly-rectifying channel, subfamily J, member 4	5.31e-33	12.208
0	A_24_P941526	AGILENT probe A_24_P941526 (non-RefSeq)	0.0433	2.278		2897	GRIK1	glutamate receptor, ionotropic, kainate 1	0.0108	2.514		1133	CHRM5	cholinergic receptor, muscarinic 5	1.07e-09	5.946		158696	LOC158696	uncharacterized LOC158696	3.98e-31	11.926
9687	GREB1	growth regulation by estrogen in breast cancer 1	0.0281	2.278		8403	SOX14	SRY (sex determining region Y)-box 14	0.017	2.514		10874	NMU	neuromedin U	1.91e-08	5.919		160851	DGKH	diacylglycerol kinase, eta	1.27e-32	11.886
81831	NETO2	neuropilin (NRP) and tolloid (TLL)-like 2	0.0421	2.277		643085	LOC643085	uncharacterized LOC643085	0.0284	2.498		187	APLNR	apelin receptor	3.8e-15	5.902		3754	KCNF1	potassium voltage-gated channel, subfamily F, member 1	4.13e-36	11.883
6649	SOD3	superoxide dismutase 3, extracellular	0.0419	2.258		5874	RAB27B	RAB27B, member RAS oncogene family	0.0204	2.495		613212	CTXN3	cortexin 3	9.26e-14	5.897		9508	ADAMTS3	ADAM metallopeptidase with thrombospondin type 1 motif, 3	1.14e-37	11.809
